# Supplementary material for: Formulation and Characterization of Emulgel-Based Jelly Candy: A Preliminary Study on Nutraceutical Delivery
Source: Gels. 2023 Jun 6;9(6):466. doi: 10.3390/gels9060466 (PMC10298008; doi:10.3390/gels9060466)
Supplement: Supplementary file 1 [file gels-09-00466-s001.zip]

Archive with 1 entries (1 files):
- gels-2381266-supplementary.pdf
